# Supplementary material for: Sugarcane apoplast fluid modulates the global transcriptional profile of the diazotrophic bacteria Paraburkholderia tropica strain Ppe8
Source: PLoS One. 2018 Dec 14;13(12):e0207863. doi: 10.1371/journal.pone.0207863 (PMC6294378; doi:10.1371/journal.pone.0207863)
Supplement: S1 Table — (XLS) [file pone.0207863.s001.xls]

## Sheet: supplement material
ORFs	fluid apoplasto	Fold Change (CLC)	FDR p-value correction (CLC)	gene	product
_1000	down	-733.643	1.31277e-11		Glycosyl transferase, group
_1002	down	-84.6578	0		Membrane protein involved in the export of O-antigen, teichoic acid lipoteichoic acids
_1003	down	-312.373	0		hypothetical protein
_1005	down	-29.3133	5.52901e-09		Glycosyltransferase
_1006	down				Glycosyltransferase
_1009	down	-44.6	0		exopolysaccharide transport protein family
_1010	down	-7.17874	0.00213033		Polysaccharide export lipoprotein Wza
_1011	down	-19.4287	1.0285e-06		exopolysaccharide biosynthesis polyprenyl glycosylphosphotransferase
_1012	down	-5.93175	7.71051e-05		calcium-binding protein
_1013	down	-10.1486	7.28011e-11		family 2 glucosyll transferase
_1038	down	-3.27888	0.0260492	xdhB	xanthine dehydrogenase XdhB, molybdopterin binding subunit
_1043	down	-4.30932	0.000661268	aspT	aspartate-alanine antiporter
_1058	down	-30.4307	0.0142127	plsY	acyl-phosphate glycerol 3-phosphate acyltransferase
_1067	up	4.65684	0.0339949	trxA	FIG000875: Thioredoxin domain-containing protein EC-YbbN
_1074	up	3.90534	2.2994e-05	msrA	Peptide methionine sulfoxide reductase MsrA (EC 1.8.4.11);Ontology_term=KEGG_ENZYME:1.8.4.11
_108	down	-3.16776	0	ftsB	cell division protein FtsB
_1082	down	-2.10024	2.82822e-06		Putative permease often clustered with de novo purine synthesis
_1091	up	5.15819	0.00188826	pabB	Para-aminobenzoate synthase%2C aminase component (EC 2.6.1.85) / Aminodeoxychorismate lyase (EC 4.1.3.38);Ontology_term=KEGG_ENZYME:2.6.1.85,KEGG_ENZYME:4.1.3.38
_1092	up	3.0163	1.89217e-42	dnaJ	Chaperone protein DnaJ
_1093	up	3.8565	8.2631e-19	dnaK	Chaperone protein DnaK
_1094	up	4.08836	1.85289e-14	grpE	Heat shock protein GrpE
_1108	down	-5.84015	0.00067369		glycosyl transferase
_1117	down	**	1.03739e-06		Polysaccharide export lipoprotein Wza
_1128	down	-78.5711	0.0279881		Serine/threonine protein kinase
_1135	down	-2.35391	0.000901874	glcD	putative glycolate oxidase subunit GlcD
_1136	down	-7.78143	0.000840845	glcE	glycolate oxidase
_1137	down	-33.1382	0.0123791	glcF	glycolate oxidase iron-sulfur subunit
_1145	down	-2.90773	2.61699e-07	oxyR	transcriptional regulator LysR family
_1155	down	-26.0995	0.00114051		yceI-like domain protein
_1167	down	-5.37214	0.0119744	pntB	NAD(P) transhydrogenase subunit beta
_1168	down	-18.2508	0.0059331	pntAB	NAD(P) transhydrogenase alpha subunit
_1174	up	2.94983	0.00831063		Ferredoxin-dependent glutamate synthase (EC 1.4.7.1);Ontology_term=KEGG_ENZYME:1.4.7.1
_1196	down	-12.2526	0	gltK/gltL	polar amino acid ABC transporter, inner membrane subunit/glutamate/aspartate ABC transporter, ATP-binding protein GltL
_1198	down	-7.1363	0		glutamate/aspartate transport system substrate-binding protein
_1199	down	-7.10238	0		NADP-specific glutamate dehydrogenase
_1201	down	**	0		LysR family transcriptional regulator
_1205	up	3.40805	7.30216e-07	gntP	Gluconate transporter family protein
_1206	up	6.74012	0.000431207	kdsA1	4-Hydroxy-2-oxoglutarate aldolase (EC 4.1.3.16) @ 2-dehydro-3-deoxyphosphogluconate aldolase (EC 4.1.2.14);Ontology_term=KEGG_ENZYME:4.1.3.16,KEGG_ENZYME:4.1.2.14
_1207	up	6.5614	0.0147475	edd	Phosphogluconate dehydratase (EC 4.2.1.12);Ontology_term=KEGG_ENZYME:4.2.1.12
_1224	up	5.0882	2.87333e-08		Spermidine synthase (EC 2.5.1.16);Ontology_term=KEGG_ENZYME:2.5.1.16
_1238	down	-3.51708	0.000413217		Galactose mutarotase
_1244	down	-4.42918	0.00261836		L-arabinose-binding periplasmic protein precursor AraF
_1252	down	-2.92826	0.0144967		D-aminoacylase (EC 3.5.1.81)
_1254	down	-4.03585	0.000410891		putative D-serine deaminase (D-serine dehydratase) protein
_1285	up	2.72193	0.00778425		NADH:flavin oxidoreductase/NADH oxidase
_1305	down	**	0.0124907		nitrile hydratase, alpha subunit
_1317	up	2.42433	0.00735026		Probable transmembrane protein
_1421	down	-4.34404	0.000653515		Exodeoxyribonuclease V alpha chain (EC 3.1.11.5)
_1463	down	-4.98403	0.024225	livM	branched-chain amino acid ABC transporter permease
_1465	down	-5.15666	5.67972e-08		L-isoleucine-binding protein / L-leucine-binding protein / L-valine-binding protein
_1469	down	-2.1068	0.0431918		ABC transporter ATP-binding protein
_1509	down	-28.8623	0.0060849		short chain dehydrogenase family protein
_1514	down	-9.07238	0.0068083		Long-chain-fatty-acid--CoA ligase (EC 6.2.1.3)
_152	down	-2.15649	0.0123205		Inositol-1-monophosphatase (EC 3.1.3.25)
_1532	down	-12.4887	0.0154093		LysR family transcriptional regulator
_1538	up	3.09919	0.00709675	maeB	NADP-dependent malic enzyme (EC 1.1.1.40);Ontology_term=KEGG_ENZYME:1.1.1.40
_1544	down	-18.2017	0.000486635		5-methyltetrahydropteroyltriglutamate-- homocystei ne methyltransferase
_1545	down	-6.06159	1.40326e-06		transglutaminase domain protein
_1546	down	-4.72758	4.3684e-08		dsrE/DsrF-like family protein
_1553	down	-56.6269	0		amino acid ABC transporter
_1556	down	-8.57974	0.000365907		acetylornithine deacetylase or succinyl-diaminopimelate desuccinylase
_1574	up	174.522	0.0312051	ompC	Outer membrane protein (porin)
_160	down	-2.91921	1.14494e-07		hypothetical protein
_1606	down	-5.58727	1.39453e-05		AraC family transcriptional regulator
_1617	down	**	1.73108e-05		Amino acid permease
_1634	down	-5.73216	2.75788e-05		Dienelactone hydrolase
_1635	down	-6.12316	0.000619338	ndh	NADH dehydrogenase
_1668	down	-2.60156	0.0343006		FKBP-type peptidyl-prolyl cis-trans isomerase
_1679	down	-2.82916	0.0336134	trpA	tryptophan synthase, alpha subunit
_1683	down	-2.355	0.00110771	truA	tRNA pseudouridine(38-40) synthase
_1689	up	2.9935	0.0112441	leuD	3-isopropylmalate dehydratase small subunit (EC 4.2.1.33);Ontology_term=KEGG_ENZYME:4.2.1.33
_1695	up	169.134	2.56676e-09		hypothetical protein
_1696	up	14.7669	0.0131311		hypothetical protein
_1697	down	-8.77547	0.0276441		Two-component system response regulator QseB
_1708	up	4.49578	0.0105586		Outer membrane component of tripartite multidrug resistance system
_172	down	-2.39181	0.00161333	nikE	nickel import ATP-binding protein NikE
_1741	down	-7.30966	0		porin Gram-negative type
_1742	up	4.82852	0.000671966		2-octaprenyl-3-methyl-6-methoxy-1%2C4-benzoquinol hydroxylase (EC 1.14.13.-);Ontology_term=KEGG_ENZYME:1.14.13.-
_1756	down	-2.01722	4.84652e-12	ftsZ	cell division protein FtsZ
_1791	down	-3.11213	0.00642301		putative histone H1-like protein
_1822	down	-71.255	0.0247081	bcsA	cellulose synthase catalytic subunit
_1826	down	-14.3023	0.00303768	bcsC	cellulose synthase operon protein C
_1834	up	10.4016	0.00221742	tonB	Ferrichrome-iron receptor
_1848	down	-4.83801	1.86356e-05		Aminobutyraldehyde dehydrogenase (EC 1.2.1.19)
_1863	down	-10.1311	0.00974295		Putative membrane transport protein
_1901	down	-51.9189	0.0131311		Monosaccharide-transporting ATPase
_1904	down	-6.27268	0.00122412		monosaccharide ABC transporter substrate-binding protein, CUT2 family
_1916	down	-16.7044	9.15816e-06		GAF domain/sensory box/EAL domain protein
_1924	down	-3.53823	0.0101276		response regulator receiver protein
_1925	down	-4.4407	0.00710959		methyl-accepting chemotaxis (MCP) signaling domain protein
_1930	down	-7.37146	0.0192317		diguanylate cyclase/phosphodiesterase with PAS/PAC sensor(s)
_1947	down	-28.5767	3.59117e-14		Glycerol dehydrogenase (EC 1.1.1.6)
_1972	down	-4.9934	0.0116708		XRE family transcriptional regulator
_1974	down	**	0.0340788		transcriptional regulator, XRE family
_1999	down	-14.4162	1.34578e-06		diguanylate cyclase/phosphodiesterase (GGDEF & EAL domains) with PAS/PAC sensor(s)
_2020	down			tonB	TonB-dependent receptor
_2028	down	-11.5017	1.52204e-12	eat	ethanolamine permease
_2034	down	-13.4959	0.0401436		Major facilitator superfamily (MFS_1) transporter
_2037	up	83.6691	0.00211796	tonB	Ferrichrome-iron receptor
_2072	down	**	0.000129548		3-oxoacyl-[acyl-carrier protein] reductase (EC 1.1.1.100)
_2095	up	16.6064	1.99307e-09	acnB	Aconitate hydratase 2 (EC 4.2.1.3);Ontology_term=KEGG_ENZYME:4.2.1.3
_2114	down	-19.8184	0.00433768	ubiX	3-octaprenyl-4-hydroxybenzoate carboxy-lyase
_2121	down	-37.2176	0.0100824		purine nucleoside permease
_2144	up	7.80076	0.000721767	opuCA	L-proline glycine betaine ABC transport system permease protein ProV (TC 3.A.1.12.1)
_2145	up	6.58996	0.0402204	opuD1	Glycine betaine/carnitine/choline ABC transporter%2C permease protein
_2146	up	11.3114	1.31683e-05	opuBB	L-proline glycine betaine binding ABC transporter protein ProX (TC 3.A.1.12.1) / Osmotic adaptation
_2181	down	-20.1635	0.000247079		hypothetical protein
_2182	up	2.47579	0.017855		NrtR-regulated hypothetical NrtY%2C PpnK-type ATP-NAD kinase domain
_2220	down	-10.1769	0	ybaP	probable ligase ybaP
_2230	down	-11.8542	0.0222619		ABC transporter substrate-binding protein
_2231	down	-3.73056	0.041049		sulfate-transporting ATPase/ABC-type sugar transport system permease component/transport system permease protein
_2254	down	-2.91596	0.00475654		major facilitator superfamily MFS_1
_2273	up	39.8378	0.000191692	pcaG	Protocatechuate 3%2C4-dioxygenase alpha chain (EC 1.13.11.3);Ontology_term=KEGG_ENZYME:1.13.11.3
_2274	up	114.95	9.99368e-36	pcaH	Protocatechuate 3%2C4-dioxygenase beta chain (EC 1.13.11.3);Ontology_term=KEGG_ENZYME:1.13.11.3
_2277	up	6.86478	7.03342e-07		hypothetical protein
_2279	down	-3.81722	2.09623e-12		Putative aldehyde dehydrogenase family protein
_2282	up	4.7018	2.38379e-08	ompC	Outer membrane protein (porin)
_2290	down	-10.8114	0	ggt	gamma-glutamyltransferase
_2291	down	-18.6953	0.00760739		transcriptional regulatory protein
_2329	up			hutG	N-formylglutamate deformylase
_233	down	-6.49757	0.00352426	ybbK	Putative activity regulator of membrane protease YbbK
_234	down	-3.79658	0.0103669		stomatin 2
_2340	down	-7.717	0.0394981		lactoylglutathione lyase
_2348	down	-15.7493	0.00592057	xylF	putative sugar ABC transporter substrate-binding protein
_2351	down	**	0.0142384	rbtD	ribitol 2-dehydrogenase
_2354	down	-6.3986	0.0126573		Betaine-aldehyde dehydrogenase
_2355	down	**	5.4996e-05	fucU	Fucose operon fucU protein
_2356	down	-10.0667	0.0344224	rbsK	ribokinase
_2358	down				LacI family transcriptional regulator
_2359	down	-101.644	1.35727e-05	rbsA	Ribose ABC transport system, ATP-binding protein RbsA (TC 3.A.1.2.1)
_2360	down	-12.1025	0.0468557	rbsC	Ribose ABC transport system, permease protein RbsC (TC 3.A.1.2.1)
_2375	up	26.3021	0.0184396		Outer membrane porin protein 32 precursor%3B putative 3-hydroxyphenylpropionic acid porine
_2376	up	67.8522	0.000799065		Quinate/shikimate dehydrogenase [Pyrroloquinoline-quinone] (EC 1.1.99.25);Ontology_term=KEGG_ENZYME:1.1.99.25
_2405	down	-3.47276	0.0221405		CoA-transferase
_2418	down	-13.6424	0		methyl-accepting chemotaxis sensory transducer
_2434	down	-10.1309	1.44189e-06	prpE	propionate--CoA ligase
_2464	down	-5.39841	0.0141467		putative carboxyvinyl-carboxyphosphonate phosphorylmutase
_2474	down	-3.06812	0.00490302		hypothetical protein
_2476	up	4.49234	0.00831063		hypothetical protein
_2481	up	*	1.33248e-06		hypothetical protein
_2494	down	-33.5737	0.0223103		diguanylate cyclase domain protein
_2502	down	-5.84512	3.59117e-14		Acyl-CoA dehydrogenase, short-chain specific (EC 1.3.99.2)
_2510	down	-134.797	1.85289e-14	livG	Branched-chain amino acid transport ATP-binding protein LivG
_2511	down	-27.4485	0.0216184	livF	Branched-chain amino acid transport ATP-binding protein LivF
_2519	down	-6.54935	0.0020787	pdxA	4-hydroxythreonine-4-phosphate dehydrogenase
_2541	down	-10.1115	0.00406351		Ferredoxin reductase
_2543	down	-8.15891	0.00378848		two-component hybrid sensor and regulator
_2562	down	-9.2343	0.0381748	mexB	multidrug resistance protein MexB
_2577	down	-17.4583	0.00849296		ABC transporter amino acid-binding protein
_2592	down	-8.61283	1.00941e-07	metE	5-methyltetrahydropteroyltriglutamate-- homocysteine S-methyltransferase
_2593	down	-90.1702	0.0151606	cisZ	citrate synthase CisZ
_2595	down	**	0.00833362		major facilitator superfamily MFS-1 transporter
_2597	down	-3.4916	0.0302558		D-3-phosphoglycerate dehydrogenase (EC 1.1.1.95)
_26	down	-37.5043	1.58597e-05	thiC	thiamine biosynthesis protein
_2601	down	-10.0478	0.00393367		inner-membrane translocator
_2605	down	**	0.0157084		Altronate dehydratase (EC 4.2.1.7)
_2608	down	**	0.000303271		transcriptional regulator, AraC family
_2619	down	-53.1613	0.00150804		Chloramphenicol acetyltransferase
_2623	down	**	0.0178768		polysaccharide biosynthesis protein
_2626	down	-7.25577	0.00415753		Alpha-D-GlcNAc alpha-1,2-L-rhamnosyltransferase (EC 2.4.1.-)
_2630	down	-39.514	0		exopolysaccharide biosynthesis protein
_2636	down	-111.293	0.0178222	galU	UTP--glucose-1-phosphate uridylyltransferase
_2668	down	**	0.000322628	sixA	phosphohistidine phosphatase SixA
_2670	down	-2.24261	0.00697689	ppX	exopolyphosphatase Ppx
_2671	down	-7.65123	1.82222e-10	ppK1	polyphosphate kinase 1
_2684	down	-2.41048	0	greA	transcription elongation factor GreA domain protein
_270	down	**	0		inner-membrane translocator
_2709	down	-3.52668	0.0457123		Nitrogen regulation protein NR(I)
_271	down	-21.7003	0		basic membrane lipoprotein
_2710	down	-2.67269	0.0284826		Beta-N-acetylhexosaminidase
_275	down	-2.04971	1.21579e-05		Betaine-aldehyde dehydrogenase
_2759	up	3.39535	0.000312343		ATP-dependent DNA helicase UvrD/PcrA%2C proteobacterial paralog
_2763	down	-2.38045	0.0457123		sodium symporter
_2767	up	4.15249	0.000340828	fumC	Fumarate hydratase class II (EC 4.2.1.2);Ontology_term=KEGG_ENZYME:4.2.1.2
_2774	down	-2.85802	3.15168e-13	thyA	thymidylate synthase
_2776	down	-3.53428	0.00140484		Nitrogen regulation protein NR(I)
_2778	down	-33.5048	0		hypothetical protein
_2780	down	-16.948	0.00038923		Fap amyloid fibril minor component
_2781	down	-26.194	1.34855e-06		cell wall surface anchor family protein, putative
_2782	down	-91.6174	1.44736e-05		Peptidase C39 family protein
_2783	down	-9.7556	0.00664896		hypothetical protein
_2784	down	-28.8973	0.00535925		Fap amyloid fiber secretin
_2785	down	-7.80083	9.40442e-10		Nitrogen regulation protein NR(I)
_2801	down	**	0.00317246		probable membrane protein
_281	down	-2.60516	0.00793879		ABC transporter substrate-binding protein
_2815	down	-11.9283	0.00338009		histone deacetylase domain protein
_2819	down	-2.35607	0.00143611	rfaD	ADP-glyceromanno-heptose 6-epimerase
_2827	down	-2.14083	0.0334717	aroA	3-phosphoshikimate 1-carboxyvinyltransferase
_2841	down	-4.23898	0.00101288	fdhB	formate dehydrogenase beta subunit
_2856	down	-5.03058	0.00357682		amidase
_2863	up	7.29618	0.00995678		hypothetical protein
_2870	up	4.15351	1.33248e-06		hypothetical protein
_2876	up	13.1401	8.81294e-13		Outer membrane protein (porin)
_2886	down	-10.4207	0.00207558		integrase
_2896	down	-7.23264	0.0139389		Permeases of the major facilitator superfamily
_2908	down	-3.00793	0.00190521		Holliday junction DNA helicase
_2912	down	-11.3922	0.0413316	bioD	dethiobiotin synthase
_2914	down	-5.0854	0.0230314	bioA	adenosylmethionine-8-amino-7-oxononanoate transaminase
_2917	down	-9.42167	0		DeoR faimly transcriptional regulator
_2923	up	3.44384	0.0359569	merR	Predicted transcriptional regulator LiuR of leucine degradation pathway%2C MerR family
_2932	up	2.19338	0.00460637	ugpC	Glycerol-3-phosphate ABC transporter%2C ATP-binding protein UgpC (TC 3.A.1.1.3)
_2939	down	-13.7366	0.0023528		Bicyclomycin resistance protein
_2941	up	2.20114	0.0187928	hemL	Glutamate-1-semialdehyde aminotransferase (EC 5.4.3.8);Ontology_term=KEGG_ENZYME:5.4.3.8
_2975	down	-4.71728	1.37958e-13	livF_6	High-affinity branched-chain amino acid transport ATP-binding protein LivF
_2976	down	-4.56617	5.21178e-05	livG	ABC transporter related
_2977	down	-4.35995	0	livM	Branched-chain amino acid transport system permease protein LivM (TC 3.A.1.4.1)
_2978	down	-4.64394	1.25657e-07	livH	High-affinity branched-chain amino acid transport system permease protein LivH (TC 3.A.1.4.1)
_3003	down	-4.10902	0	cspD	cold shock domain protein CspD
_3015	down	-26.1802	0.00933253		mannose-6-phosphate isomerase
_3017	down	-9.32963	0.0159494		ABC-type dipeptide transport system, periplasmic component
_3019	down	**	0	dppC	Dipeptide transport system permease protein DppC
_3020	down	-14.6291	0.00207557		ABC transporter ATP-binding protein
_304	up	19.168	0.0104543	acpD	FMN-dependent NADH-azoreductase
_3094	down	-9.36577	5.21178e-05		Putative membrane-bound ClpP-class protease associated with aq_911
_3105	down	-8.87004	4.71476e-05	cysP	Sulfate and thiosulfate binding protein CysP
_3136	down	-4.85932	0.000365609		Transcriptional regulator, GntR family
_314	down	-9.43695	8.23507e-06	paaF	phenylacetate-CoA ligase
_316	up	4.00207	0.00490302	paaB	Phenylacetate degradation enoyl-CoA hydratase PaaB (EC 4.2.1.17);Ontology_term=KEGG_ENZYME:4.2.1.17
_3165	down	-23.161	0.0331323		FAD-dependent pyridine nucleotide-disulfide oxidoreductase
_3184	down	-27.0144	0		flavodoxin
_3193	down	-7.31225	3.01959e-05		benzoate MFS transporter BenK
_3223	down	-7.3401	2.25944e-05		TonB-dependent siderophore receptor
_3228	down	-21.3693	1.92745e-09		spermidine/putrescine ABC transporter substrate-binding protein
_3237	up	5.09081	0.000548491		hypothetical protein
_3270	down	-4.74335	0.0499842		transposase
_3272	down	-18.5611	0.0292547		IstB domain protein ATP-binding protein
_3295	up	16.4865	0.0305936		hypothetical protein
_3302	down	-4.88985	0.0192317		histidine kinase-, DNA gyrase B-, and HSP90-like ATPase family protein
_3304	down	-5.44504	0.00267105		outer membrane autotransporter barrel domain protein
_3319	down	-5.43228	1.75281e-09		Signal transduction histidine kinase CheA
_3321	down	-3.41003	4.50571e-05		hybrid sensor histidine kinase/response regulator
_3322	down	-6.90403	0.0255527		response regulator receiver sensor signal transduction histidine kinase
_3342	up	6.67171	7.99419e-05		Transmembrane sensor
_336	down	-9.50091	0.0247402		hypothetical protein
_339	down	**	4.81298e-05	php	aryldialkylphosphatase
_3433	up	2.1494	0.0135551	rplW	LSU ribosomal protein L23p (L23Ae)
_3434	up	2.12208	0.00147956	rplB	LSU ribosomal protein L2p (L8e)
_3435	up	3.13766	3.85272e-05	rpsS	SSU ribosomal protein S19p (S15e)
_3436	up	2.62248	0.00101288	rplV	LSU ribosomal protein L22p (L17e)
_3437	up	2.53056	1.54591e-20	rpsC	SSU ribosomal protein S3p (S3e)
_3438	up	2.09158	3.16246e-11	rplP	LSU ribosomal protein L16p (L10e)
_3439	up	2.11097	1.22852e-41	rpmC	LSU ribosomal protein L29p (L35e)
_3440	up	2.18172	8.04721e-17	rpsQ	SSU ribosomal protein S17p (S11e)
_3445	up	3.17782	1.04898e-05	rpsH	SSU ribosomal protein S8p (S15Ae)
_3450	up	2.48263	1.14441e-05	rplO	LSU ribosomal protein L15p (L27Ae)
_3455	up	2.57358	3.33404e-05	rpsK	SSU ribosomal protein S11p (S14e)
_3456	up	2.0832	3.52824e-13	rpsD	SSU ribosomal protein S4p (S9e)
_3465	down	-3.09231	0.00207004	resbB	cytochrome C biogenesis protein ResB
_3479	down	-4.59839	3.35468e-06	dgt	dGTPase family protein
_3485	up	3.31727	0.000688014	glt1	Glutamate synthase [NADPH] large chain (EC 1.4.1.13);Ontology_term=KEGG_ENZYME:1.4.1.13
_3486	up	2.61888	1.76192e-06	gltD	Glutamate synthase [NADPH] small chain (EC 1.4.1.13);Ontology_term=KEGG_ENZYME:1.4.1.13
_3489	down	-20.9601	5.42636e-09		sugar (and other) transporter family protei
_3496	down	-7.79148	0.00193195	thiE	thiamine-phosphate pyrophosphorylase
_3521	down	-3.56311	7.53779e-09	petA	ubiquinol-cytochrome c reductase, iron-sulfur subunit
_3522	down	-4.33748	8.83721e-11		Ubiquinol--cytochrome c reductase, cytochrome B subunit (EC 1.10.2.2)
_3523	down	-3.03074	5.0312e-05		ubiquinol cytochrome C oxidoreductase, cytochrome C1 subunit
_3539	down	-3.95812	6.00961e-11		DNA-binding protei
_3553	up	2.09841	0.0010463	hemA	Glutamyl-tRNA reductase (EC 1.2.1.70);Ontology_term=KEGG_ENZYME:1.2.1.70
_3559	down	-2.05624	0.0194966	ccmA	heme ABC exporter, ATP-binding protein CcmA
_3560	down	-5.66212	0.0285811		hypothetical protein
_3567	up	2.12453	3.7637e-33	rplA	LSU ribosomal protein L1p (L10Ae)
_3568	up	2.11775	0.000137264	rplJ	LSU ribosomal protein L10p (P0)
_3569	up	2.74617	0.00059779	rplL	LSU ribosomal protein L7/L12 (P1/P2)
_357	up	9.50557	0.0304841		Transcriptional regulator%2C AraC family
_3572	up	53.9043	3.62795e-05		hypothetical protein
_3575	up	2.19383	3.72674e-05	rpsL	SSU ribosomal protein S12p (S23e)
_3577	up	2.02153	7.45681e-20	fusA	Translation elongation factor G
_3583	down	-4.58578	0.00041309		transposase
_3606	down	-10.5922	1.0654e-09		integrase
_3609	down	-66.6297	0		methyl-accepting chemotaxis (MCP) signaling domain protein
_3624	down	-10.2305	0.0118752		glycerol-3-phosphate dehydrogenase
_3655	down	-8.23317	0.000124833		Patatin
_3669	down	-422.768	0.00927285		Uncharacterized iron-regulated membrane protein; Iron-uptake factor PiuB
_3670	down	-70.928	0.000921202	tonB	TonB-dependent receptor
_3671	down	-16.1761	0.0260785		hypothetical protein
_3692	up	7.31152	4.42322e-15		Acyl-coenzyme A synthetases/AMP-(fatty) acid ligases
_3698	up	6.26634	0.0126573		Anthraniloyl-CoA monooxygenase (EC 1.14.13.40);Ontology_term=KEGG_ENZYME:1.14.13.40
_3707	down	**	0.00684638		lytic transglycosylase, catalytic
_3715	up	141.825	0	cyoA	Cytochrome O ubiquinol oxidase subunit II (EC 1.10.3.-);Ontology_term=KEGG_ENZYME:1.10.3.-
_3716	up	59.7213	1.03954e-08	cyoB1	Cytochrome O ubiquinol oxidase subunit I (EC 1.10.3.-);Ontology_term=KEGG_ENZYME:1.10.3.-
_3717	up	26.2474	8.57748e-52	cyoC1	Cytochrome O ubiquinol oxidase subunit III (EC 1.10.3.-);Ontology_term=KEGG_ENZYME:1.10.3.-
_3718	up	13.0388	2.60198e-09	cyoD	Cytochrome O ubiquinol oxidase subunit IV (EC 1.10.3.-);Ontology_term=KEGG_ENZYME:1.10.3.-
_3719	down	-3.37781	0.0307019	bfr	bacterioferritin
_3720	down	-6.39923	0	xylB	xylulokinase
_3734	down	-4.65701	0.00159931		hypothetical protein
_375	down	**	0.00575808		acyl-CoA dehydrogenase
_3757	down	**	0.0107908	gugD	glucarate dehydratase
_3767	down	-4.94321	0.0339121		cytochrome c oxidase, subunit I
_3795	up	3.0073	0.00976209		Thioredoxin reductase (EC 1.8.1.9);Ontology_term=KEGG_ENZYME:1.8.1.9
_3811	up	3.19137	0.000153203		transcriptional regulator 2C Crp/Fnr family
_3819	down	-7.99384	2.22453e-07		histidine kinase
_3844	down	**	0	marR	transcriptional regulator, MarR family with acetyltransferase activity
_3885	down	-37.0857	6.64158e-08		polysaccharide deacetylase
_3889	down	-5.63309	0.0417615		beta-hydroxyacyl-ACP dehydratase
_3904	down	-5.14622	0.000458794		Non-heme chloroperoxidase
_3909	down	-26.8498	0.000243369		Isoquinoline 1-oxidoreductase beta subunit
_3915	down	-18.5847	0.00141321		Isoquinoline 1-oxidoreductase alpha subunit
_3932	up	49.4829	0.000212969		Glyoxalase family protein
_3934	up	47.9151	0.00737851	aroE	Shikimate 5-dehydrogenase I alpha (EC 1.1.1.25);Ontology_term=KEGG_ENZYME:1.1.1.25
_3935	up			aroQ	3-dehydroquinate dehydratase II (EC 4.2.1.10)
_3963	down	-78.4623	3.88065e-08	gltK	Glutamate Aspartate transport system permease protein GltK (TC 3.A.1.3.4)
_3964	down	-70.505	0.000291024		PROBABLE AMINO-ACID ATP-BINDING ABC TRANSPORTER PROTEIN
_3967	down	-7.15917	0.0293541		short-chain dehydrogenase/reductase SDR
_3970	down	-7.59184	2.59461e-06		FAD dependent oxidoreductase
_3987	down	-18.3007	0		3-oxoacyl-[acyl-carrier protein] reductase (EC 1.1.1.100)
_3995	down	-13.7642	0.0314718	udh_2	Uronate dehydrogenase
_4017	down	-6.36035	0.000230838		diguanylate cyclase/phosphodiesterase (GGDEF & EAL domains) with PAS/PAC sensor(s)
_4019	down	-5.76631	1.51764e-07		hypothetical protein
_4064	down	-3.16998	0.00211041		ferredoxin
_4072	up	2.6553	1.47572e-07		Low-affinity inorganic phosphate transporter
_4074	up	26.1001	3.87881e-06		4-hydroxyphenylpyruvate dioxygenase (EC 1.13.11.27);Ontology_term=KEGG_ENZYME:1.13.11.27
_4079	down	-3.39104	0.0173541		TetR family transcriptional regulator
_408	down	-23.2965	0.00192909		hypothetical protein
_4084	down	-3.92538	4.07982e-06	cheW	cheW-like domain protein
_4086	down	-4.00963	0.00147179		diguanylate cyclase (GGDEF domain) with PAS/PAC sensor
_4096	down	-2.72022	0.0136434		Transcriptional regulator
_4100	down	-4.27184	0.0391163		diguanylate cyclase/phosphodiesterase (GGDEF & EAL domains) with PAS/PAC sensor(s)
_4114	down	-4.09842	0.00689889		NAD-dependent epimerase
_4115	down	-8.22119	2.49917e-05		Gluconolactonase
_4126	down	-2.22299	0.0197819		3-oxoacid CoA-transferase, B subunit
_4160	down	-31.5394	0.000131936		putative type II/IV secretion system-related protein
_42	down	-5.41343	7.208e-06		Glutathione S-transferase, unnamed subgroup 2 (EC 2.5.1.18)
_4220	down	**	1.33248e-06		Outer membrane protein (porin)
_4223	down	-21.8198	1.35723e-09		N-methylhydantoinase B (EC 3.5.2.14)
_4230	down	-15.8569	0.0402841	liP2	type VI secretion system, lipoprotein VCA0113 family
_4285	up	46.524	9.73805e-11		3-polyprenyl-4-hydroxybenzoate carboxy-lyase (EC 4.1.1.-);Ontology_term=KEGG_ENZYME:4.1.1.-
_4289	up	5.77208	4.54465e-09	nrdG	Ribonucleotide reductase of class III (anaerobic)%2C activating protein (EC 1.97.1.4);Ontology_term=KEGG_ENZYME:1.97.1.4
_4303	down	-5.48541	1.43425e-05		Branched-chain amino acid transport system permease protein LivM
_4344	down	-5.6143	0.0495296		Ornithine carbamoyltransferase (EC 2.1.3.3)
_4357	down	**	0		hypothetical protein
_4362	down	-8.13749	1.34855e-06		sulfate transporter
_4371	down	-42.5048	2.36138e-06		PAS/PAC sensor signal transduction histidine kinase
_4376	down	-63.0337	4.13815e-06		Urea ABC transporter, urea binding protein
_438	up	68.2023	0.0458796	nifB	Nitrogenase FeMo-cofactor synthesis FeS core scaffold and assembly protein NifB
_4387	down	-10.343	0.0143113	lysR	LysR family transcriptional regulator
_4406	down	-27.9107	8.23626e-12		amidinotransferase
_4414	down	-11.7239	4.97131e-06		Transcription regulator
_4459	down	-9.73933	6.46909e-10	lepB	signal peptidase I
_4460	down	-85.197	0.0424648		putative membrane protein
_4461	down	-8.11004	0.0025919		hypothetical protein
_4477	down	**	0.00354857		LysR family transcriptional regulator
_4483	down	-6.3806	2.25944e-05		Transcriptional regulator, LysR family
_4488	down	-2.10322	2.81309e-05	sucA	2-oxoglutarate dehydrogenase
_4489	down	-2.92479	0.000583408	sucB	dihydrolipoyllysine-residue succinyltransferase, E2 component of oxoglutarate dehydrogenase complex
_4490	down	-3.09757	1.37958e-13	lpdA	dihydrolipoyl dehydrogenase
_4491	down	-2.99665	0		AFG1-like ATPase family protein
_4529	down			oxc	putative oxalyl-CoA decarboxylase
_4533	down	-214.959	7.59623e-07	pntA	NAD(P) transhydrogenase subunit alpha
_4538	down	-5.35815	0.0135834		hypothetical protein
_4542	down	-690.572	1.12753e-10		Crp/Fnr family transcriptional regulator
_4543	down	-17.4047	0	cpsB	mannose-1-phosphate guanyltransferase
_4544	down	-14.7582	0		GntR family transcriptional regulator
_4545	down	-30.8079	5.5235e-08		putative oxidoreductase
_4575	down	-2.26456	0.0344224	uspA	Putative universal stress protein, UspA
_4625	up	5.77434	1.96095e-53	clpB	ClpB protein
_4629	down	-2.12084	0.0021785		Fis family transcriptional regulator
_4642	up	3.31923	0.000324657	trxA_1	Thioredoxin-1
_4655	down	**	1.98216e-05		Endonuclease/exonuclease/phosphatase
_4661	down	-4.23767	5.43536e-12	phbC	poly-beta-hydroxybutyrate polymerase
_4668	down	-164.072	3.09102e-09		hypothetical protein
_4670	down	-11.5439	4.13489e-06		hypothetical protein
_4671	down	-4.82594	0.0180157		hypothetical protein
_4673	down				hypothetical protein
_47	up	6.65472	1.42237e-13		L-Proline/Glycine betaine transporter ProP
_4702	down	-2.20449	8.36146e-08	cheY	chemotaxis protein CheY
_4718	down	**	3.01287e-06		putative lysine decarboxylase
_4720	down	-21.9618	0		hypothetical protein
_4757	down	-26.0989	0		transposase
_4772	down	-2.44225	0.039886		Rrf2 family transcriptional regulator, group III
_4774	down	-10.7123	0.00285757		GCN5 family acetyltransferase
_4775	down	-3.85643	8.56327e-06	pfpI	protease I
_4792	down	-5.91935	0.00655496		putative signal transduction protein
_480	up	6.20609	1.07772e-22	groL	Heat shock protein 60 family chaperone GroEL
_4805	down	-5.46789	0.0142127		putative lipoprotein
_481	up	8.35365	1.27159e-05	groS	Heat shock protein 60 family co-chaperone GroES
_4820	down	-10.4977	0.00687526		putative transcriptional regulator, GntR family
_4824	up	19.7994	2.5359e-05	hutH	Histidine ammonia-lyase (EC 4.3.1.3);Ontology_term=KEGG_ENZYME:4.3.1.3
_4833	up	7.16566	0.0456633		Periplasmic protein TonB 2C links inner and outer membranes
_4834	up	3.26543	0.0126023		Permeases of the major facilitator superfamily
_4835	up	3.01905	0.0186047		hypothetical protein
_4845	down	-17.4018	0.040728		mmgE/PrpD family protein
_4853	down	-6.3737	1.48709e-06		acetyl-CoA hydrolase/transferase
_4863	down	-2.46493	0.00354857		Maebl
_4864	up	3.01388	0.0457123		hypothetical protein
_4866	down	-3.9467	0.00706698		Na+/H+ antiporter
_4893	up	12.0926	0.000549133	bfd	Bacterioferritin-associated ferredoxin
_4895	up	7.91187	0.00402857		MotA/TolQ/ExbB proton channel family protein
_4896	up	3.31596	0.00507158		Biopolymer transport protein ExbD/TolR
_4902	up	33.7834	2.56676e-09		Hemin uptake protein
_4905	up	4.3225	0.00307276		High-affinity iron permease
_4918	up	6.73549	3.49581e-10		hypothetical protein
_4926	up	6.94659	8.19186e-10		hypothetical protein
_4948	down	-11.9744	4.12485e-09	hoxN	high-affinity nickel transport protein
_4963	down	-4.28489	0.000192787		D-3-phosphoglycerate dehydrogenase (EC 1.1.1.95)
_4972	down	-2.87584	0		membrane protein
_4994	down	-2.54115	7.13896e-08	prs	ribose-phosphate diphosphokinase family protein
_5005	up	4.52215	3.22307e-05	leuA	2-isopropylmalate synthase (EC 2.3.3.13);Ontology_term=KEGG_ENZYME:2.3.3.13
_5007	up	2.95711	0.000254778	rpoH	RNA polymerase sigma factor RpoH
_5024	down	-5.10765	0.00855219	ctaE	cytochrome c oxidase subunit 3 CtaE
_5026	down	-10.6533	1.74886e-09	ctaG	cytochrome c oxidase assembly CtaG/Cox11 family protein
_5028	down	-4.76639	1.73729e-06	ctaD	cytochrome c oxidase subunit 1 CtaD
_5055	down	-2.3996	1.16405e-11		Retron-type RNA-directed DNA polymerase (EC 2.7.7.49)
_5060	up	21.0702	3.99843e-19	dctA	Aerobic C4-dicarboxylate transporter for fumarate%2C L-malate%2C D-malate%2C succunate%2C aspartate
_5061	down	-16.4421	0.00189259		ABC taurine transporter, inner membrane subunit
_5066	down	-6.24428	0.0290306		hypothetical protein
_5086	down	**	0.000253621		hypothetical protein
_5087	down	-6.1364	4.60783e-06	paaG	enoyl-CoA hydratase/isomerase
_509	down	-6.78044	0.0284854		Probable ABC transport protein, ATP-binding protein
_5093	up	3.23611	0.0157764		FIG00452673: hypothetical protein
_5101	down	-2.93613	0.0443542		Periplasmic thiol:disulfide interchange protein DsbA
_5130	down	-4.83911	0.029781		D-mannose isomerase
_5137	up	4.74565	0.00302727		Indolepyruvate ferredoxin oxidoreductase%2C alpha and beta subunits
_5144	down	-2.20492	5.40805e-06		Uncharacterized protein conserved in bacteria, NMA0228-like
_5162	down	-35.8906	0		Leucine-, isoleucine-, valine-, threonine-, and alanine-binding protein
_5176	down	-18.8498	0	coxL1	xanthine dehydrogenase, molybdenum binding subunit apoprotein
_5177	down	-3.81529	2.09767e-06	coxM	Putative carbon monoxide dehydrogenase, medium subunit (CoxM)
_5178	down	-19.0563	0	coxE	VWA containing CoxE family protein
_5181	down	-4.43396	4.92804e-07		xdhC and CoxI family protein
_5191	down	-41.2022	1.15846e-06		RND efflux pump, membrane fusion protein, CzcB subfamily
_5204	down	-2.59575	0.00571514		diaminopimelate epimerase
_5209	up	2.24907	5.02454e-17	cobW2	cobalamin biosynthesis protein CobW
_5211	up	7.53636	2.92922e-19	hslV	ATP-dependent protease HslV (EC 3.4.25.-);Ontology_term=KEGG_ENZYME:3.4.25.-
_5212	up	12.0009	6.34662e-05	hslU	ATP-dependent hsl protease ATP-binding subunit HslU
_5215	down	-5.73748	2.31833e-08		tetratricopeptide TPR_2 repeat protein
_5223	down	-5.58011	0.0185319	metW	methionine biosynthesis protein MetW
_5238	down	-42.8513	0		Sel1 domain protein repeat-containing protein
_5239	down	-12.2592	0.0158505		2-dehydro-3-deoxyglucarate aldolase
_5250	up	6.95149	2.54769e-14		hypothetical protein
_5255	up	15.8424	0.00423489		Thiol-disulfide isomerase and thioredoxins
_5258	down	-6.37209	0		Phosphoenolpyruvate carboxykinase [GTP] (EC 4.1.1.32)
_5281	up	9.26401	0.00041309		Probable serine protease do-like precursor (EC 3.4.21.-);Ontology_term=KEGG_ENZYME:3.4.21.-
_5282	down	**	8.0613e-08		hypothetical protein
_5288	down	**	0.00100889		lactoylglutathione lyase
_5291	down	-6.97813	6.07368e-12		DNA-3-methyladenine glycosylase II (EC 3.2.2.21)
_53	down	-6.49259	0.00161333		Surface antigen
_5302	down	-24.7464	0.0468063	gspM	general secretion pathway protein GspM
_5332	down	-2.86378	0.0166746		AsnC family transcriptional regulator
_5338	down	-19.1409	0		ABC transporter-like protein
_5339	down	-11.5495	7.31804e-09	braG	high-affinity branched-chain amino acid ABC transporter, ATP-binding protein BraG
_5340	down	-82.1382	0		branched-chain amino acid ABC transporter, periplasmic branched-chain amino acid-binding protein
_5341	down	-95.0513	0.00029647		branched-chain amino acid transport system / permease component family protein
_5342	down	-101.452	0		amino acid/amide ABC transporter membrane protein 2, HAAT family
_5345	down	-6.81832	0		ABC transporter family protein
_5346	down	-6.11966	0.000161069	livH	High-affinity branched-chain amino acid transport system permease protein LivH (TC 3.A.1.4.1)
_5347	down	-6.95828	0		putative branched-chain amino acid ABC transporter ATP-binding membrane protein
_5348	down	-9.76768	1.08489e-05	livF	Branched-chain amino acid transport ATP-binding protein LivF (TC 3.A.1.4.1)
_5350	down	-2.34526	0.0407779	gidB	glucose inhibited division protein B
_5365	down	-5.34927	0		Acetoacetyl-CoA synthetase (EC 6.2.1.16) / Long-chain-fatty-acid--CoA ligase (EC 6.2.1.3)
_5368	down	-9.64976	6.58164e-05	pheC	Cyclohexadienyl dehydratase
_5372	down	-86.6885	1.47054e-09		hypothetical protein
_5374	down	-4.50153	3.5385e-06		Extracellular ligand-binding receptor
_5378	up	5.33673	1.33483e-06	gcvP	Glycine dehydrogenase [decarboxylating] (glycine cleavage system P protein) (EC 1.4.4.2);Ontology_term=KEGG_ENZYME:1.4.4.2
_5380	up	5.05137	0.00342938	gcvT	Aminomethyltransferase (glycine cleavage system T protein) (EC 2.1.2.10);Ontology_term=KEGG_ENZYME:2.1.2.10
_5389	down	-14.089	0	fliC	Flagellar biosynthesis protein FliC
_5390	down	-29.896	0.000116831	fliD1	Flagellar hook-associated protein FliD
_5391	down	**	8.41537e-06	fliT	Flagellar protein FliT
_5393	down	-7.26193	0.0141721		TPR domain protein, putative component of TonB system
_5407	down	-8.39555	0.00832756	motA	flagellar motor stator protein MotA
_5408	down	-13.0486	0.000836253	motB	motility protein B
_541	down	-25.3441	0.00569391		carboxylesterase (EC 3.1.1.1) NP
_5410	down	-15.4574	0.00825708	cheA	chemotaxis two-component sensor kinase CheA
_5411	down	-2.65391	0.00415753	cheW	Positive regulator of CheA protein activity (CheW)
_5413	down	-5.28825	1.0767e-12		methyl-accepting chemotaxis sensory transducer
_5414	down	-38.2853	0	cheR	chemotaxis protein methyltransferase
_5415	down	-28.7165	1.95681e-07	cheD	chemoreceptor glutamine deamidase CheD
_5416	down	-5.92217	7.65087e-05		response regulator receiver modulated CheB methylesterase
_5418	down	-2.38722	1.50806e-05	cheZ	chemotaxis protein
_5426	down	-16.7101	4.58654e-08	flhG	flagellar biosynthesis protein FlhG
_5434	down	-4.33253	0	flgE	flagellar biosynthesis protein FlgE
_5435	down	-6.96632	0	flgF	flagellar basal-body rod protein FlgF
_5444	down	-25.6227	0.0381748	flgL	flagellar hook-associated protein 3
_5447	down	-12.4218	4.7868e-10	flip1	flagellar biosynthetic protein FliP
_5450	down	-6.50061	0.00616618	fliM	flagellar motor switch protein FliM
_5457	down	-4.61839	3.30982e-05	fliG	flagellar motor switch protein G
_5460	down	-52.2434	0.00239595	fliS	flagellar protein FliS
_5468	down	-3.49817	0.0172444		GMC family oxidoreductase
_5476	down	-3.43348	0.00406503		membrane protein of unknown function
_5479	down	-6.32585	0.00307377		extracellular solute-binding protein family 5
_5480	down	-23.7527	1.14602e-11		binding--dependent transport system inner membrane component family protein
_5482	down	-6.14351	0.000104657	dppD	peptide ABC transporter ATP-binding protein
_5495	down	-5.24109	8.69352e-06		Glutathione S-transferase (EC 2.5.1.18)
_5511	down	-27.9505	1.04898e-05		hypothetical protein
_5516	up	2.27942	0.0371707	argC	N-acetyl-gamma-glutamyl-phosphate reductase (EC 1.2.1.38);Ontology_term=KEGG_ENZYME:1.2.1.38
_5524	down	-2.24684	0.00173306		NADP-dependent malic enzyme
_5526	up	19.1761	1.52111e-06		hypothetical protein
_5529	up	2.67337	0.0411432		Histone acetyltransferase HPA2 and related acetyltransferases
_5535	up	11.8219	0.000162884	paaB	Phenylacetate-CoA oxygenase%2C PaaB subunit
_5554	up	2.45167	0.00122705	groEL	Heat shock protein 60 family chaperone GroEL
_5559	down	-2.01864	0.000687649	kaiC	Circadian clock protein KaiC
_5560	down	-5.0991	7.2741e-08		PAS/PAC sensor hybrid histidine kinase
_5562	down	-6.21308	0.00700949		hypothetical protein
_5572	down	**	0.00596827		Two component response regulator
_5575	down	-5.982	0.000180083		Mobile element protein
_5603	up	2.65687	1.94689e-13	aspS	aspartate--tRNA ligase
_5607	down	-2.11143	0.0424898		Acyl-CoA dehydrogenase (EC 1.3.8.7
_5609	down	-4.31952	0.0288455		Enoyl-CoA hydratase (EC 4.2.1.17) / 3,2-trans-enoyl-CoA isomerase (EC 5.3.3.8) / 3-hydroxyacyl-CoA dehydrogenase (EC 1.1.1.35)
_5610	down	-3.32241	0.00133678		3-ketoacyl-CoA thiolase (EC 2.3.1.16) @ Acetyl-CoA acetyltransferase (EC 2.3.1.9)
_5660	up			coxE	hypothetical protein
_5664	down	-3.50346	0.000107536		Gluconate 2-dehydrogenase (acceptor)
_5687	up	3.13744	0.0235194		Alternative dihydrofolate reductase 3
_5700	down	-11.5203	0.022118		GDSL-like Lipase/Acylhydrolase family protein
_5726	down	-8.59594	0.00399058		hypothetical protein
_5730	down	-7.52319	0.0298238		Zinc ABC transporter, periplasmic-binding protein ZnuA
_5738	down	-3.39834	0.000613135		Transcriptional regulator of arabinitol utilization, DeoR family
_5824	up	11.494	0.00445265		N-ethylmaleimide reductase (EC 1.-.-.-);Ontology_term=KEGG_ENZYME:1.-.-.-
_5841	up	12.3977	2.29837e-05		Uncharacterized iron-regulated membrane protein%3B Iron-uptake factor PiuB
_5842	up	3.46779	1.72122e-06		2-aminoethylphosphonate:pyruvate aminotransferase (EC 2.6.1.37);Ontology_term=KEGG_ENZYME:2.6.1.37
_5844	up	2.28372	0.00121118	aepX	Phosphoenolpyruvate phosphomutase (EC 5.4.2.9);Ontology_term=KEGG_ENZYME:5.4.2.9
_5847	down	-16.1939	0.0186139		methyl-accepting chemotaxis (MCP) signaling domain protein
_5862	down	-2.24772	9.39691e-05	ppk2	polyphosphate kinase 2
_5866	down	-22.6881	0.0158044	yhgG	putative L-lactate dehydrogenase, hypothetical protein subunit YkgG
_5874	down	-9.82801	0.04587		NADH/Ubiquinone/plastoquinone (complex I)
_5885	up	2.5007	1.96144e-05		Acyl-CoA dehydrogenase family protein
_5888	down	-36.1787	0.0253031		NADH:flavin oxidoreductase
_5903	down	-6.82336	0		porin Gram-negative type
_5905	down	-5.25017	4.87775e-08		histone-like protein
_5909	down	-137.388	0		hypothetical protein
_5920	down	-12.6277	4.36536e-05		hypothetical protein
_5928	down	-16.619	0.000861921	cobI/cobJ	precorrin-2 C(20)-methyltransferase/precorrin-3B C17-methyltransferase
_5929	down	-25.3003	0.0405377	cobJ	precorrin-3B C17-methyltransferase
_5930	down	**	1.71062e-12		type IV pilus assembly PilZ
_5933	down	-4.81943	7.97508e-10	cobN	cobaltochelatase, CobN subunit
_5934	down	-12.286	4.17096e-12	cobW	cobalamin biosynthesis protein CobW
_5936	down	**	0.000955371	cbiG	cobalamin biosynthesis protein CbiG
_5943	down	-5.43885	1.22237e-05		FecR family protein
_5953	up	8.14779	1.19112e-17		Purine nucleoside phosphorylase
_5976	down	-3.38346	3.88836e-05		GAF sensor diguanylate phosphsdiesterase (EAL domain)
_5978	down	-19.5488	0.00593356		D-isomer specific 2-hydroxyacid dehydrogenase, NAD binding domain protein
_5987	down	-4.42465	0.0399148		Superfamily I DNA and RNA helicase
_6012	down	-9.60758	0.000101784		Isoprenylcysteine carboxyl methyltransferase
_6023	down	-13.1109	2.58894e-05		major facilitator superfamily MFS_1
_6029	down	-11.5782	2.26723e-08	mdcE	malonate_gamma: malonate decarboxylase, gamma subunit
_6030	down	-13.4767	0.0160366	mdcG	malonate decarboxylase holo-(acyl-carrier-protein) synthase
_6047	up	9.54696	6.06116e-13		hypothetical protein
_6071	down	-4.95499	0.0157084		ADP-ribose pyrophosphatase (EC 3.6.1.13)
_6073	down	-2.20531	0.0023528		NADH-ubiquinone oxidoreductase chain M (EC 1.6.5.3)
_6076	down	-3.36481	0.00684352		NADH-ubiquinone oxidoreductase chain J (EC 1.6.5.3)
_6080	down	-2.15554	2.40651e-07	nuoG	NADH dehydrogenase (quinone), G subunit
_6081	down	-2.43998	0.0456835	nuoF	NADH oxidoreductase (quinone), F subunit
_6082	down	-2.06209	0.00239595	nuoE	NADH oxidoreductase (quinone), E subunit
_6084	down	-3.3345	0.0121429	nuoC	NADH dehydrogenase
_6099	down	-2.43602	3.10183e-08	ilvN	acetolactate synthase, small subuni
_6122	down	-6.7678	1.85289e-14	ftsX	ABC lysophospholipase exporter, fused innermembrane subunits, FtsX
_6139	down	-2.10118	2.74003e-06		Coproporphyrinogen III oxidase, aerobic (EC 1.3.3.3)
_6146	down	-6.2238	0.00980045		hypothetical protein
_6165	down	-2.89087	1.71558e-08		6-phosphogluconolactonase
_6170	down	-5.89097	0.00267105		TetR family transcriptional regulator
_6174	down	**	0		cytochrome C
_6181	down	-28.9589	0		Na+/solute symporter
_6182	down	**	0.00384697		Uncharacterized conserved protein
_6188	up	4.35269	3.5785e-24	htpG	Chaperone protein HtpG
_6195	down	-5.2801	0.00074006		diguanylate cyclase/phosphodiesterase (GGDEF & EAL domains) with PAS/PAC sensor(s)
_6232	down	-17.9769	7.71591e-05		Putative diguanylate cyclase (GGDEF domain)
_6241	down	-6.78255	0.0227643	hisP	Histidine ABC transporter, ATP-binding protein HisP (TC 3.A.1.3.1)
_6242	down	-5.58657	4.99786e-06		OmpC family outer membrane porin
_6252	down	-72.8523	1.50737e-10		MFS transporter
_6268	down	-2.66527	0.00885136	ompA	OmpA/MotB domain protein
_6321	down	-44.0043	2.13401e-05		Oxidoreductase, Gfo/Idh/MocA family
_6322	down	-5.46394	0.0351081		Xylose isomerase domain-containing protein TIM barrel
_6323	down	-27.9619	0.0327187		ABC sugar transporter, periplasmic ligand binding protein
_6324	down	-7.45829	0.0184396		Monosaccharide-transporting ATPase
_6327	down	-3.03874	2.2171e-07		Protein-L-isoaspartate(D-aspartate) O-methyltransferase
_6349	down	**	0		hypothetical protein
_6376	down	-6.40892	0.0057524		ABC sugar transporter, inner membrane protein
_6378	down	-76.7586	4.99786e-06		ABC sugar transporter, ATPase subunit
_6379	down	-221.231	0.000410891	rbsB	Ribose ABC transporter, periplasmic ribose-binding protein RbsB (TC 3.A.1.2.1)
_6424	up	*	0.0127427		Aldehyde dehydrogenase B (EC 1.2.1.22);Ontology_term=KEGG_ENZYME:1.2.1.22
_6497	down	-6.45905	0.00621528		extracellular solute-binding protein family 3
_6518	up	*	0.0385154		hypothetical protein
_652	down	-4.62871	0		histone family protein nucleoid-structuring protein H-NS
_659	down	-455.242	0		AAA ATPase domain protein
_6598	down	-7.30091	5.00503e-05		CbbBc protein
_6655	down	-24.9354	0.00572871		predicted biotin regulatory protein BioR (GntR family)
_6660	down	**	0.00403402		peptidase
_6669	down	-6.06022	0.0250486		histidine kinase
_6681	down	-6.01173	1.12209e-08		Cytochrome B561
_669	down	-4.48726	1.21168e-07	uvrD	DNA helicase UvrD
_6700	down	-7.3389	0.0181377	ttuC	tartrate dehydrogenase
_6709	down	-4.71588	0.00865253		Putative efflux (PET) family inner membrane protein YccS
_6732	down	-5.86754	0.00685264	pNaS	sodium-dependent inorganic phosphate (Pi) transporter family protein
_6740	down	-4.35685	0.00874894	occT	octopine-binding periplasmic protein OccT
_6743	down	-31.9897	9.30851e-07		ABC transporter family protein
_6793	down	-11.8881	0.00049937		Anti-sigma-K factor RskA
_6798	down	-218.859	0.000289848		methyl-accepting chemotaxis (MCP) signaling domain protein
_6805	down	-32.9888	7.86505e-10		putative Fe uptake system extracellular binding protein
_6808	down	-30.3833	0.0405377		cobalamin synthesis protein/P47K
_6823	down	-13.2097	0.00193195	cheR	Chemotaxis protein methyltransferase CheR (EC 2.1.1.80)
_6835	up	3.39468	7.83325e-14	ompR	two-component system response regulator
_6863	down	-2.90763	1.9538e-07	bcsC	cellulose synthase operon protein BscC
_6876	down	-8.26012	0.031556		extracellular solute-binding protein family 1
_6918	down	**	0		hypothetical protein
_6920	down	**	6.03133e-08		hypothetical protein
_6921	down	-83.7359	3.13255e-06		hypothetical protein
_6923	down	-3.33224	0.0167371	secA	Protein export cytoplasm protein SecA ATPase RNA helicase (TC 3.A.5.1.1)
_6926	down	-20.3477	4.52362e-06		3-oxoacyl-[ACP] synthase
_6931	down	-12.2119	0.000281529		Acyl-CoA synthetase, AMP-(fatty) acid ligase / (3R)-hydroxymyristoyl-[ACP] dehydratase (EC 4.2.1.-)
_6933	down	-70.1749	0.000596677		putative histidine ammonia-lyase protein
_6936	down	-13.2755	0.000137264	fabG	3-ketoacyl-ACP reductase
_6940	down	-54.4411	0.0142165		3-oxoacyl-(acyl-carrier-protein) synthase II
_6941	down	-33.3558	0.000133466	fabB	beta-ketoacyl synthase
_6942	down	**	0.000881283		hypothetical protein
_6972	down	-22.312	0.0206439		hypothetical protein
_6975	down	-36.4494	0.00124197		N-Acetyl-D-glucosamine ABC transport system, sugar-binding protein
_70	up	4.89941	1.71942e-25		Oligopeptidase A (EC 3.4.24.70);Ontology_term=KEGG_ENZYME:3.4.24.70
_7066	up	5.85751	0.0168811		hypothetical protein
_7068	up	13.4872	0.0290306		Shikimate 5-dehydrogenase I alpha (EC 1.1.1.25);Ontology_term=KEGG_ENZYME:1.1.1.25
_7078	down	-9.07822	0.0284826	actP	cation acetate symporter
_7086	down	-2.60795	0.0385154		3-hydroxyisobutyryl-CoA hydrolase (EC 3.1.2.4)
_7096	down	-13.9877	0		Nitrogen regulation protein NR(I)
_7131	down	-8.20989	0.00393367		chemotaxis protein
_7140	down	**	0.000141885		hypothetical protein
_7151	up	5.01964	0.0238201	narZ	Respiratory nitrate reductase alpha chain (EC 1.7.99.4);Ontology_term=KEGG_ENZYME:1.7.99.4
_7152	up	4.84685	1.50803e-09	narH	Respiratory nitrate reductase beta chain (EC 1.7.99.4);Ontology_term=KEGG_ENZYME:1.7.99.4
_7153	up	5.7527	0.000569672	narJ	Nitrate reductase molybdenum cofactor assembly chaperone NarJ
_7158	down	-2.5149	0.000863625	flhD	flagellar transcriptional activator FlhD
_7159	down	-2.24963	3.95639e-05	flhC	flagellar transcriptional regulator FlhC
_718	down	-2.9231	0.00135698	cheR	Chemotaxis protein methyltransferase CheR (EC 2.1.1.80)
_7188	down	-6.87161	2.05214e-11		bacterial regulatory helix-turn-helix, lysR family protein
_7198	down	-8.16725	0.0288455	phnM	phosphonate metabolism protein PhnM
_7199	down	-17.4778	5.33179e-14		ABC transporter substrate-binding protein
_7211	up	10.7698	5.93318e-09		Purine nucleoside phosphorylase
_7218	down	-2.7146	0.00921848		LysR family transcriptional regulator
_7224	down	-13.8008	0.0360562		oxalate/formate MFS antiporter
_7237	up	2.23396	0.0168621	ahpF	Alkyl hydroperoxide reductase protein F (EC 1.6.4.-);Ontology_term=KEGG_ENZYME:1.6.4.-
_7242	down	-20.3178	0.0492011		aminotransferase
_7247	up	4.08789	0.000315205		transcriptional regulator%2C LuxR family
_7253	down	-10.3356	2.17968e-05		receptor ligand binding region family protein
_7256	up	7.00229	0.000900349		Homoserine/homoserine lactone efflux protein
_7273	down	-25.0818	0.0332646		RpiR family transcriptional regulator
_7274	down	-144.711	6.16484e-05		ABC transporter
_7275	down	**	0.00355802		3-oxoacyl-[acyl-carrier protein] reductase
_7277	down	-19.1167	3.68905e-08		bacterial extracellular solute-binding family protein
_7280	down	**	0		binding-protein-dependent transport systems inner membrane component
_7288	down	-45.9462	0	puuC	Aldehyde dehydrogenase PuuC
_7289	down	**	0.0257431	puuR_3	HTH-type transcriptional regulator PuuR
_7290	down	-27.6072	5.12455e-06		glutamine amidotransferase
_7291	down	-33.1727	1.02158e-06		glutamine synthetase
_7292	down	-32.4208	1.7717e-11		aminotransferase class-III family protein
_7293	down	-1762.01	0	potD	spermidine/putrescine transport system substrate-binding protein
_7294	down	-314.289	0.0126573	potG	Putrescine transport ATP-binding protein PotG (TC 3.A.1.11.2)
_7295	down	-14.8766	2.39222e-09	potB	spermidine/putrescine transport system permease protein
_7296	down	**	2.34462e-13	potI	Putrescine transport system permease protein PotI (TC 3.A.1.11.2)
_7297	down	-21.898	0.00415753		FAD binding domain protein
_7298	down	-7.58049	0.0332646		FAD-dependent oxidoreductase
_733	up	4.14904	0.0298902		Chloride channel protein
_7333	up	3.65713	0.000101784		cytosolic long-chain acyl-CoA thioester hydrolase family protein
_7334	up	2.92747	0.0199231	hpnG	Adenosylhopane nucleosidase%2C HpnG
_7336	up	2.71699	0.0162992		Phytoene desaturase (EC 1.14.99.-);Ontology_term=KEGG_ENZYME:1.14.99.-
_7339	down	-8.55958	0.00044193	cheC	cheC-like family protein
_7341	down	-2.55139	0.0113126		hybrid sensor histidine kinase/response regulator
_7412	down	-22.6253	0.0248944		Permeases of the major facilitator superfamily
_7425	down	-7.44379	1.90739e-11		Putative cytoplasmic protein clustered with trehalase
_7432	up	105.936	1.65801e-05		Iron-uptake factor PiuC
_7470	down	-130.171	0.0100456		methyl-accepting chemotaxis (MCP) signaling domain protein
_7471	down	-17.2956	3.2919e-06		D-amino acid dehydrogenase small subunit (EC 1.4.99.1)
_7472	down	-391.205	0.00690097		bacterial extracellular solute-binding s, 3 family protein
_7487	down	-8.13603	0.000117193		citrate transporter family protein
_7501	down	-50.621	0		ABC transporter family protein
_7503	down	**	0.00147956		Putative hydrolase
_7504	down	-75.6213	0.000190819		L-fuconate dehydratase, type 2
_7508	down	-2.85452	0.00599073		2-keto-3-deoxy-L-fuconate dehydrogenase
_7509	down	-3.42138	0		Ureidoglycolate lyase
_7534	down	-6.43015	0.000118883		Hydrogenase maturation protein HupF/HypC/HoxL
_7550	down	-2.18211	0.00808629	potD	ABC transporter, periplasmic spermidine putrescine-binding protein PotD (TC 3.A.1.11.1)
_7566	down	-2.74373	1.56723e-09	acnA	aconitate hydratase
_7571	up	5.18471	0.0163566		Putative alkanesulfonate metabolism utilization regulator
_761	down	-3.3235	0.0457328	yheS	ABC transporter ATP-binding protein
_7660	down	-19.5963	5.37483e-05		O-acetylhomoserine sulfhydrylase (EC 2.5.1.49)
_771	down	-5.1298	0.00147179		2-haloalkanoic acid dehalogenase
_7725	down	-7.61021	0.0225029	alkJ	Alcohol dehydrogenase [acceptor]
_7765	up	2.28829	0.0492011	parB	Chromosome (plasmid) partitioning protein ParB
_7768	down	-3.45581	0.0406142		Uncharacterized protein conserved in bacteria
_7779	down	-11.6202	6.76961e-06	paaG	enoyl-CoA hydratase
_7784	down	-7.23796	1.33049e-07		gram-negative porin family protein
_7786	down	-16.3119	5.49049e-06		Transcriptional regulator, LysR family
_781	down	**	0.00221742		Peptide ABC transporter, permease protein
_7816	down	-62.1115	0.00646892		TcuR: regulates tcuABC genes used in utilization of tricarballylate
_7840	down	-6.28161	0.00155197	polB	DNA polymerase II
_801	down	-13.842	0.0029928		xylose isomerase
_803	down	-5.27881	0.0336134		MFS transporter
_807	down	-8.81672	0.0269629		hypothetical protein
_819	down	-11.9477	1.00175e-10	ccmA	heme ABC exporter, ATP-binding protein CcmA
_820	down	-15.6366	0.000451251		monosaccharide ABC transporter membrane protein, CUT2 family
_857	up	4.14676	0.0332646	phnW	2-aminoethylphosphonate:pyruvate aminotransferase (EC 2.6.1.37);Ontology_term=KEGG_ENZYME:2.6.1.37
_866	down	-5.62308	0.00684352		Glycosyltransferase
_881	down	-3.91351	0.0424898	yncB	Putative oxidoreductase YncB
_886	down	-2.95002	4.52362e-06		Enoyl-CoA hydratase (EC 4.2.1.17) / Delta(3)-cis-delta(2)-trans-enoyl-CoA isomerase (EC 5.3.3.8) / 3-hydroxyacyl-CoA dehydrogenase (EC 1.1.1.35) / 3-hydroxybutyryl-CoA epimerase (EC 5.1.2.3)
_887	down	-8.01211	0		Medium-chain-fatty-acid--CoA ligase
_926	down	-4.08889	0.00027326		PAS/PAC sensor hybrid histidine kinase
_928	down	-22.41	0		Phytochrome, two-component sensor histidine kinase (EC 2.7.3.-)
_931	down	-11.6136	7.04767e-07		ABC transporter family protein
_946	down	-3.35003	0.000406266	phaR	polyhydroxyalkanoate synthesis repressor PhaR
_947	down	-3.52843	4.88332e-13	phbB-1	acetoacetyl-CoA reductase
_948	down	-4.06211	8.82284e-05		acetyl-CoA acetyltransferase
_957	down	-2.20035	0.00601406		Alpha-L-Rha alpha-1,2-L-rhamnosyltransferase/alpha-L-Rha alpha-1,3-L- rhamnosyltransferase (EC 2.4.1.-)
_984	up	3.81602	6.50576e-09	groEL	Heat shock protein 60 family chaperone GroEL
_985	up	4.34582	0.000661268	groES	Heat shock protein 60 family co-chaperone GroES
_986	down	**	0.00122441		Glycosyltransferase (EC 2.4.1.-)
_988	down	-412.156	0.000129816		Cupin-like domain
_989	down	-195.292	0.013331		FkbH like protein
_991	down	**	5.12311e-05		glycosyl transferase
_996	down	-27.8106	0		Malonyl CoA-acyl carrier protein transacylase (EC 2.3.1.39)
_997	down	-37.5507	8.13186e-08		condensation protein
_998	down	-5.53604	0.0391163		hypothetical protein
_999	down	-17.0832	0		Glycosyltransferase
* present in MLA and absent in MM
** present in MM and absent in MLA
